# Supplementary material for: PAK2 promotes CTC cluster formation by phosphorylating E-cadherin to enhance cell-cell adhesion in breast cancer
Source: Breast Cancer Res. 2025 Dec 21;28:17. doi: 10.1186/s13058-025-02199-z (PMC12829041; doi:10.1186/s13058-025-02199-z)
Supplement: Supplementary file 3 — Supplementary Material 3. [file 13058_2025_2199_MOESM3_ESM.xlsx]

## Sheet: Fig. 3g
Repeat 1							Repeat 2							Repeat 3
		BT549	MDA-MB-231	AU565	SKBR3				BT549	MDA-MB-231	AU565	SKBR3				BT549	MDA-MB-231	AU565	SKBR3
	GAPDH	31906.9	26412.5	34718.7	29136.5			GAPDH	34129.7	28585.4	34320.1	23401.7			GAPDH	35781.7	34364.3	34069.8	26189.7
	PAK2	38494.7	24715.9	13592.2	3330.67			PAK2	39295.4	30628.9	16884	9622.05			PAK2	41071	27680	12643.8	6006.57
	p-PAK2	38404.8	20895.4	16314.8	11545.2			p-PAK2	38371.3	25285.3	10643.6	4300.3			p-PAK2	37342.9	22251.3	12137.3	8335.49
	PAK2/GAPDH	1.20647	0.935764	0.4699	0.3964			PAK2/GAPDH	1.15136	1.07149	0.491957	0.411168			PAK2/GAPDH	1.14782	0.805485	0.371115	0.3182
	p-PAK2/GAPDH	1.20365	0.791118	0.3914	0.1143			p-PAK2/GAPDH	1.12428	0.884553	0.310126	0.18376			p-PAK2/GAPDH	1.04363	0.647513	0.356249	0.2293
	p-PAK2/PAK2	0.997665	0.845425	0.832943	0.288345			p-PAK2/PAK2	0.976483	0.825538	0.630392	0.446921			p-PAK2/PAK2	0.909229	0.803879	0.959941	0.720616
normalized	PAK2	3.21505	2.49367	1.25221	1.05635			PAK2	3.06818	2.85535	1.31099	1.0957			PAK2	3.05876	2.14649	0.988965	0.847954
	p-PAK2	6.84722	4.50045	2.22656	0.65022			p-PAK2	6.3957	5.03197	1.76422	1.04536			p-PAK2	5.93692	3.68352	2.0266	1.30442

## Sheet: Fig.4a
Repeat 1						Repeat 2						Repeat 3
		Con	Vector	OE				Con	Vector	OE				Con	Vector	OE
	PAK2	52033.1	43951.8	44750.1			PAK2	36766.3	36377.7	50315.8			PAK2	22808.8	25575.3	43051.7
	GAPDH	100611	85693.4	83899.1			GAPDH	80798.3	83069.5	65788.7			GAPDH	105123	87750.9	75475.5
	PAK2/GAPDH	0.517171	0.512895	0.53338			PAK2/GAPDH	0.455038	0.437918	0.764809			PAK2/GAPDH	0.216971	0.291453	0.570407
normalized	PAK2	1.23784	1.19127	2.0805			PAK2	0.590226	0.792838	1.55167			PAK2	1.17194	1.11983	1.80482

## Sheet: Fig.4b
Repeat 1							Repeat 2							Repeat 3
		siCon	siNC	siPAK2-1	siPAK2-2				siCon	siNC	siPAK2-1	siPAK2-2				siCon	siNC	siPAK2-1	siPAK2-2
	PAK2	36996	36628.7	6428.49	29462.3			PAK2	37391.4	38447.8	4159.75	34337.8			PAK2	37685.9	32055.4	6903.34	34375.9
	GAPDH	20006.4	27024.9	21865.1	19093			GAPDH	29101	34708.6	26253.7	33791.5			GAPDH	32243.1	30046.4	24333.9	27839.7
	PAK2/GAPDH	1.84921	1.35537	0.294006	1.54309			PAK2/GAPDH	1.28489	1.10773	0.158444	1.01617			PAK2/GAPDH	1.16881	1.06686	0.283692	1.23478
normalized	PAK2	1.34381	0.98494	0.213653	1.12136			PAK2	0.933722	0.804983	0.115141	0.738446			PAK2	0.922467	0.911462	0.206158	0.897309

## Sheet: Fig.6c
Repeat 1					Repeat 2					Repeat 3
		Con	OE				Con	OE				Con	OE
	E-cad	58263.4	63667.7			E-cad	52063.6	64926.2			E-cad	74075.7	77148.3
	p-Ecad	47502.6	72783.6			p-Ecad	25238.1	46811.3			p-Ecad	57673.3	75408.7
	GAPDH	58791.6	74755.7			GAPDH	53524.1	60322			GAPDH	68423.2	63803.6
	E-cad/GAPDH	0.991015	0.851676			E-cad/GAPDH	0.972714	1.07633			E-cad/GAPDH	1.08261	1.20915
	p-Ecad/GAPDH	0.807982	0.973619			p-Ecad/GAPDH	0.471528	0.776025			p-Ecad/GAPDH	0.842891	1.18189
	p-Ecad/E-cad	0.815308	1.14318			p-Ecad/E-cad	0.484755	0.720993			p-Ecad/E-cad	0.778572	0.977451
E-cad				p-Ecad
normalized	0.97594	0.859398		normalized	1.02305	1.43446
	0.957917	1.10652			0.984711	1.46459
	1.06614	1.11689			0.976952	1.22651

## Sheet: Fig.6d
Repeat 1					Repeat 2					Repeat 3
		sicon	siPAK2				sicon	siPAK2				sicon	siPAK2
	E-cad	45659.3	32848.8			E-cad	46917.3	46063.6			E-cad	46624.8	42248.4
	p-Ecad	50303.1	25071.5			p-Ecad	49550.4	29138.1			p-Ecad	42322.4	5703.37
	GAPDH	40226.5	46162.3			GAPDH	28325.7	27477.7			GAPDH	35457.8	48419.5
	E-cad/GAPDH	1.13505	0.711593			E-cad/GAPDH	1.65635	1.6764			E-cad/GAPDH	1.31494	0.872548
	p-Ecad/GAPDH	1.2505	0.543118			p-Ecad/GAPDH	1.74931	1.06043			p-Ecad/GAPDH	1.1936	0.117791
	p-Ecad/E-cad	1.10171	0.763242			p-Ecad/E-cad	1.05612	0.632563			p-Ecad/E-cad	0.907723	0.134996
E-cad				p-Ecad
normalized	0.829244	0.519873		normalized	1.07815	0.746921
	1.21009	1.22474			1.03354	0.619037
	0.960663	0.637463			0.888313	0.13211

## Sheet: Fig.8b
Repeat 1								Repeat 2								Repeat 3
		con	2.5μM-24h	5μM-24h	2.5μM-48h	5μM-48h				con	2.5μM-24h	5μM-24h	2.5μM-48h	5μM-48h				con	2.5μM-24h	5μM-24h	2.5μM-48h	5μM-48h
	PAK2	30290.7	19210.9	20796.4	16847.9	16964.1			PAK2	29228.9	22651.1	12673.4	18883	16240.2			PAK2	27817.7	34119.9	23121.6	20710.6	21607.3
	p-PAK2	22320	9564.46	11747.2	8950.71	8963.27			p-PAK2	26959.3	8228	4638.8	5574.59	8369.68			p-PAK2	21646.3	13762.6	8873.46	8953.9	9031.13
	GAPDH	26789.9	21599.1	18778.9	18230.5	18793.5			GAPDH	25681	23649.9	13004.6	15227	17736.9			GAPDH	25646.7	34184.6	29109.2	23852.3	21303.5
	PAK2/GAPDH	1.13068	0.889429	1.10744	0.924161	0.902655			PAK2/GAPDH	1.13815	0.957766	0.974538	1.2401	0.915618			PAK2/GAPDH	1.08465	0.998105	0.794304	0.868286	1.01426
	p-PAK2/GAPDH	0.833151	0.442817	0.625554	0.490974	0.476934			p-PAK2/GAPDH	1.04978	0.347909	0.356706	0.366099	0.47188			p-PAK2/GAPDH	0.844021	0.402596	0.304834	0.375389	0.423927
	p-PAK2/PAK2	0.736862	0.497867	0.564866	0.531265	0.528368			p-PAK2/PAK2	0.922352	0.36325	0.366025	0.295218	0.515368			p-PAK2/PAK2	0.77815	0.403361	0.383774	0.432334	0.417967
normalized	PAK2	1.0115	0.795677	0.990707	0.826749	0.807509			PAK2	1.01818	0.856811	0.871816	1.10939	0.819106			PAK2	0.970321	0.892898	0.71058	0.776763	0.907349
	p-PAK2/PAK2	0.906957	0.612793	0.695259	0.653901	0.650336			p-PAK2/PAK2	1.13527	0.447102	0.45077	0.363365	0.634334			p-PAK2/PAK2	0.957777	0.496472	0.472364	0.532133	0.51445
	E-cad	26581.2	20582.6	20039.9					E-cad	25664.8	26370.2	12460.9					E-cad	26288.1	30295.6	27704
	p-Ecad	25530.2	10437.3	7155.81					p-Ecad	29124.4	18686.9	15959.7					p-Ecad	30090.7	22023.3	19540.2
	E-cad/GAPDH	0.992212	0.952939	1.06715					E-cad/GAPDH	0.999368	1.11503	0.95819					E-cad/GAPDH	1.02501	0.886235	0.951726
	p-Ecad/GAPDH	0.952978	0.48323	0.381057					p-Ecad/GAPDH	1.13408	0.790148	1.22724					p-Ecad/GAPDH	1.17328	0.644245	0.671273
	p-Ecad/Ecad	0.960458	0.507095	0.357078					p-Ecad/Ecad	1.1348	0.708637	1.28079					p-Ecad/Ecad	1.14465	0.726946	0.705322
normalized	E-cad	0.986755	0.947697	1.06128					E-cad	0.993872	1.10889	0.95292					E-cad	1.0194	0.881384	0.946516
	p-Ecad/Ecad	0.889339	0.469546	0.330637					p-Ecad/Ecad	1.05077	0.656164	1.18595					p-Ecad/Ecad	1.05989	0.673117	0.653094

## Sheet: Fig.8d
Repeat 1						Repeat 2						Repeat 3
		con	2.5μM-24h	5μM-24h				con	2.5μM-24h	5μM-24h				con	2.5μM-24h	5μM-24h
	GAPDH	46867.8	55741.2	40700			GAPDH	52339.2	50722.5	37949			GAPDH	40944.2	44271.2	37071.6
	PAK2	53072	57101	38998.8			PAK2	52199.1	38219.7	32618.4			PAK2	47140.1	39558.9	32768.4
	p-PAK2	54789.9	39819.5	22884.9			p-PAK2	46821	14441.9	16020.7			p-PAK2	48349.4	25194.8	13947.5
	Ecad	46755.6	54940.3	39654.9			Ecad	48156.2	50277.4	35430.2			Ecad	48571.3	49674	35642.2
	p-Ecad	43997.4	46513.8	26615.4			p-Ecad	49055.8	36175.3	28231.1			p-Ecad	47998.4	32916.5	25107.1
	PAK2/GAPDH	1.13238	1.0244	0.958202			PAK2/GAPDH	0.997324	0.753506	0.859534			PAK2/GAPDH	1.15133	0.893559	0.883921
	p-PAK2/GAPDH	1.16903	0.714363	0.562283			p-PAK2/GAPDH	0.894568	0.284725	0.422165			p-PAK2/GAPDH	1.18086	0.569102	0.37623
	Ecad/GAPDH	0.997605	0.985631	0.974323			Ecad/GAPDH	0.920078	0.991225	0.933627			Ecad/GAPDH	1.18628	1.12204	0.96144
	p-Ecad/GAPDH	0.938755	0.834461	0.653941			p-Ecad/GAPDH	0.937267	0.713201	0.743924			p-Ecad/GAPDH	1.17229	0.743521	0.677258
normalized	E-cad	0.991586	0.979684	0.968445		normalized	E-cad	0.914527	0.985245	0.927994		normalized	E-cad	1.17912	1.11527	0.955639
	p-Ecad/Ecad	0.952159	0.846375	0.663278			p-Ecad/Ecad	0.922413	0.701897	0.732133			p-Ecad/Ecad	1.15371	0.731737	0.666524
normalized	PAK2	1.03546	0.936719	0.958202		normalized	PAK2	0.911964	0.689014	0.785967		normalized	PAK2	1.05279	0.81708	0.808267
	p-PAK2/PAK2	1.03237	0.697351	0.586811			p-PAK2/PAK2	0.896969	0.377867	0.491156			p-PAK2/PAK2	1.02565	0.636894	0.425638
